# Supplementary material for: Antilisterial Effectiveness of Origanum vulgare var. hirtum and Coridothymus capitatus Essential Oils and Hydrolates Alone and in Combination
Source: Foods. 2024 Mar 12;13(6):860. doi: 10.3390/foods13060860 (PMC10969000; doi:10.3390/foods13060860)
Supplement: Supplementary file 1 [file foods-13-00860-s001.zip]

Archive with 1 entries (1 files):
- foods-2887616-supplementary.pdf
